# Supplementary material for: Reduction Effect of Carbon Emission Trading Policy in Decreasing PM2.5 Concentrations in China
Source: Int J Environ Res Public Health. 2022 Dec 3;19(23):16208. doi: 10.3390/ijerph192316208 (PMC9738372; doi:10.3390/ijerph192316208)
Supplement: Supplementary file 1 [file ijerph-19-16208-s001.zip]

Archive with 1 entries (1 files):
- ijerph-1964353-supplementary.pdf
